# Supplementary material for: A Novel and Green Method for Preparing Highly Conductive PEDOT:PSS Films for Thermoelectric Energy Harvesting
Source: Polymers (Basel). 2024 Jan 18;16(2):266. doi: 10.3390/polym16020266 (PMC10820001; doi:10.3390/polym16020266)
Supplement: Supplementary file 1 [file polymers-16-00266-s001.zip]

Archive with 1 entries (1 files):
- polymers-2772889-supplementary.pdf
